# Supplementary material for: Invariant natural killer T cells minimally influence gut microbiota composition in mice
Source: Gut Microbes. 2022 Jul 31;14(1):2104087. doi: 10.1080/19490976.2022.2104087 (PMC9348128; doi:10.1080/19490976.2022.2104087)
Supplement: Supplemental Material [file KGMI_A_2104087_SM7624.zip]

Archive with 2 entries (2 files):
- Supplementary Material Revised.docx
- Supplementary Table 1.xlsx
