# Supplementary material for: Invariant natural killer T cells minimally influence gut microbiota composition in mice
Source: Gut Microbes. 2022 Jul 31;14(1):2104087. doi: 10.1080/19490976.2022.2104087 (PMC9348128; doi:10.1080/19490976.2022.2104087)
Supplement: Supplemental Material [file KGMI_A_2104087_SM7624.zip › Supplementary Table 1.xlsx]

## Sheet: Sheet1
OTU	KO18vs15	WT18vsKO15	WT18vsKO18	AveExpr	F	P.Value	adj.P.Val	Domain	Phylum	Class	Order	Family	Genus	Species	baseMean	log2FoldChange	lfcSE	stat	pvalue	padj
Otu4	-2.766	-1.684	1.082	1.80353	74.9096	0	0	Bacteria	Bacteroidetes	Bacteroidia	Bacteroidales	Porphyromonadaceae	NA	NA	1753.67	-10.627	1.043	-10.1871	0	0
Otu34	-2.561	-2.29	0.271	1.7444	42.1736	0	0	Bacteria	Bacteroidetes	Bacteroidia	Bacteroidales	Porphyromonadaceae	NA	NA	1116.73	-11.671	0.746	-15.6486	0	0
Otu17	-2.43	-1.951	0.479	2.0683	76.8453	0	0	Bacteria	Bacteroidetes	Bacteroidia	Bacteroidales	Porphyromonadaceae	NA	NA	1836.94	-11.468	0.641	-17.8974	0	0
Otu62	-2.407	-1.925	0.483	1.79209	69.7065	0	0	Bacteria	Bacteroidetes	Bacteroidia	Bacteroidales	Porphyromonadaceae	NA	NA	543.849	-10.125	0.757	-13.3716	0	0
Otu45	-2.311	-2.066	0.245	1.88377	79.5393	0	0	Bacteria	Bacteroidetes	Bacteroidia	Bacteroidales	Bacteroidaceae	Bacteroides	NA	445.254	-9.644	0.772	-12.4967	0	0
Otu67	-2.145	-1.627	0.518	1.92326	52.9346	0	0	Bacteria	Bacteroidetes	Bacteroidia	Bacteroidales	NA	NA	NA	572.36	-8.792	0.684	-12.8477	0	0
Otu77	-2.09	-1.582	0.508	1.65949	33.8397	0	0	Bacteria	Firmicutes	Bacilli	Lactobacillales	Lactobacillaceae	Lactobacillus	Lactobacillus_intestinalis	218.434	-8.765	0.777	-11.2799	0	0
Otu70	-2.069	-1.885	0.184	1.83552	54.2261	0	0	Bacteria	Bacteroidetes	Bacteroidia	Bacteroidales	Porphyromonadaceae	NA	NA	544.339	-10.029	0.74	-13.5625	0	0
Otu91	-1.998	-1.838	0.161	1.92104	64.5237	0	0	Bacteria	Bacteroidetes	Bacteroidia	Bacteroidales	Porphyromonadaceae	NA	NA	368.752	-8.124	0.641	-12.6699	0	0
Otu3	-1.973	-1.565	0.408	2.54086	55.6118	0	0	Bacteria	Bacteroidetes	Bacteroidia	NA	NA	NA	NA	2757.64	-9.754	0.403	-24.2303	0	0
Otu218	-1.906	-1.577	0.329	1.55771	46.4986	0	0	Bacteria	Bacteroidetes	NA	NA	NA	NA	NA	76.903	-6.87	0.679	-10.1169	0	0
Otu78	-1.889	-1.87	0.019	2.10789	64.1084	0	0	Bacteria	Bacteroidetes	Bacteroidia	Bacteroidales	Porphyromonadaceae	NA	NA	449.346	-8.725	0.511	-17.0696	0	0
Otu83	-1.8	-1.99	-0.19	1.87805	64.8805	0	0	Bacteria	Bacteroidetes	Bacteroidia	Bacteroidales	Bacteroidaceae	Bacteroides	Bacteroides_acidifaciens	357.401	-8.057	0.96	-8.3934	0	0
Otu348	-1.748	-1.41	0.338	1.44659	31.6275	0	0	Bacteria	Bacteroidetes	Bacteroidia	Bacteroidales	Porphyromonadaceae	Parabacteroides	Parabacteroides_distasonis	27.355	-6.989	0.871	-8.02411	0	0
Otu131	-1.653	-1.696	-0.043	1.98317	44.9453	0	0	Bacteria	Bacteroidetes	Bacteroidia	Bacteroidales	Porphyromonadaceae	NA	NA	184.793	-6.825	0.578	-11.803	0	0
Otu240	-1.406	-1.361	0.045	1.49718	21.1051	0	0	Bacteria	Firmicutes	Clostridia	Clostridiales	Lachnospiraceae	NA	NA	57.311	-8.072	1.018	-7.92991	0	0
Otu275	-0.32	-1.057	-0.737	1.85451	9.9838	0	0	Bacteria	Firmicutes	Clostridia	Clostridiales	Lachnospiraceae	NA	NA	32.516	-4.407	0.977	-4.50862	7e-06	0
Otu190	0.599	1.138	0.539	1.72935	16.4333	0	0	Bacteria	Firmicutes	Erysipelotrichia	Erysipelotrichales	Erysipelotrichaceae	Clostridium_XVIII	NA	19.287	3.677	0.904	4.06689	4.8e-05	0
Otu187	0.682	1.27	0.588	1.6273	14.6877	0	0	Bacteria	Firmicutes	Clostridia	Clostridiales	Lachnospiraceae	NA	NA	26.259	3.649	1.262	2.8905	0.003846	0
Otu334	0.773	1.158	0.385	1.94872	19.9043	0	0	Bacteria	Actinobacteria	Actinobacteria	Coriobacteriales	Coriobacteriaceae	Enterorhabdus	NA	18.727	3.727	0.533	6.99546	0	0
Otu119	0.825	1.264	0.439	2.01006	17.9543	0	0	Bacteria	Firmicutes	Clostridia	Clostridiales	Ruminococcaceae	NA	NA	90.124	4.502	1.2	3.75159	0.000176	0
Otu228	0.825	1.132	0.307	1.65394	14.4609	0	0	Bacteria	Firmicutes	NA	NA	NA	NA	NA	40.973	5.679	1.146	4.95406	1e-06	0
Otu114	0.892	1.21	0.317	2.28027	23.1001	0	0	Bacteria	Firmicutes	Bacilli	Lactobacillales	Lactobacillaceae	Lactobacillus	NA	51.305	3.603	0.734	4.90657	1e-06	0
Otu56	0.915	1.008	0.094	2.18996	13.6746	0	0	Bacteria	Firmicutes	Clostridia	Clostridiales	Lachnospiraceae	NA	NA	198.143	4.752	1.168	4.06885	4.7e-05	0
Otu55	0.92	1.234	0.313	2.4512	22.3921	0	0	Bacteria	Firmicutes	Clostridia	Clostridiales	Lachnospiraceae	Acetatifactor	Acetatifactor_muris	289.622	5.615	0.909	6.17895	0	0
Otu97	0.993	1.175	0.182	2.24389	14.2505	0	0	Bacteria	Firmicutes	Clostridia	Clostridiales	Ruminococcaceae	Clostridium_IV	NA	199.683	4.655	1.102	4.22529	2.4e-05	0
Otu198	1.038	1.084	0.046	2.13966	20.7403	0	0	Bacteria	Firmicutes	Clostridia	Clostridiales	Lachnospiraceae	NA	NA	27.535	3.097	0.421	7.35392	0	0
Otu234	1.044	0.885	-0.159	2.2253	15.0632	0	0	Bacteria	Firmicutes	Clostridia	Clostridiales	Ruminococcaceae	Oscillibacter	NA	45.502	2.354	0.707	3.3317	0.000863	0
Otu113	1.063	0.974	-0.09	2.2792	13.8175	0	0	Bacteria	Firmicutes	Clostridia	Clostridiales	Ruminococcaceae	Clostridium_IV	NA	373.806	3.693	1.384	2.66739	0.007644	0
Otu115	1.13	1.299	0.169	2.25016	23.8219	0	0	Bacteria	Proteobacteria	Betaproteobacteria	Burkholderiales	Sutterellaceae	Parasutterella	Parasutterella_excrementihominis	120.502	4.802	0.892	5.38634	0	0
Otu303	1.147	1.046	-0.101	1.92878	17.7811	0	0	Bacteria	Firmicutes	Clostridia	Clostridiales	Ruminococcaceae	Oscillibacter	Oscillibacter_ruminantium	31.835	3.186	0.841	3.7907	0.00015	0
Otu2	1.148	1.429	0.281	3.13391	33.0058	0	0	Bacteria	Bacteroidetes	Bacteroidia	Bacteroidales	NA	NA	NA	6372.16	4.312	1.152	3.74402	0.000181	0
Otu174	1.193	1.216	0.023	2.15451	26.5568	0	0	Bacteria	Firmicutes	Clostridia	Clostridiales	Lachnospiraceae	NA	NA	32.169	2.944	0.711	4.14165	3.4e-05	0
Otu82	1.246	1.741	0.495	1.74472	36.1068	0	0	Bacteria	Firmicutes	Clostridia	Clostridiales	Ruminococcaceae	NA	NA	173.071	7.081	1.508	4.69631	3e-06	0
Otu340	1.258	0.896	-0.362	1.71912	18.841	0	0	Bacteria	Firmicutes	Clostridia	Clostridiales	Lachnospiraceae	NA	NA	11.378	2.038	0.492	4.13958	3.5e-05	0
Otu163	1.299	1.057	-0.242	2.48173	24.6237	0	0	Bacteria	Firmicutes	Clostridia	Clostridiales	Lachnospiraceae	NA	NA	75.132	2.678	0.629	4.25985	2e-05	0
Otu141	1.303	1.498	0.195	2.04429	21.9696	0	0	Bacteria	Firmicutes	Clostridia	Clostridiales	Ruminococcaceae	Clostridium_IV	NA	87.425	4.775	1.061	4.49912	7e-06	0
Otu84	1.325	1.588	0.263	2.15165	30.7881	0	0	Bacteria	Firmicutes	Clostridia	Clostridiales	Lachnospiraceae	NA	NA	148.402	5.61	0.998	5.62221	0	0
Otu1	1.48	1.599	0.118	3.34151	44.235	0	0	Bacteria	Bacteroidetes	Bacteroidia	Bacteroidales	Porphyromonadaceae	NA	NA	19716.6	3.591	1.262	2.8455	0.004434	0
Otu151	1.494	1.596	0.103	2.05306	42.4755	0	0	Bacteria	Firmicutes	Clostridia	Clostridiales	Lachnospiraceae	NA	NA	44.675	4.862	0.558	8.70641	0	0
Otu236	1.569	1.811	0.242	1.51448	42.4337	0	0	Bacteria	Firmicutes	Clostridia	Clostridiales	Lachnospiraceae	Blautia	NA	11.948	5.307	0.779	6.81404	0	0
Otu247	1.587	1.597	0.01	1.48661	16.2054	0	0	Bacteria	Firmicutes	Clostridia	Clostridiales	Lachnospiraceae	NA	NA	42.128	6.445	1.286	5.01336	1e-06	0
Otu320	1.593	1.698	0.105	1.6297	39.8543	0	0	Bacteria	Firmicutes	Clostridia	Clostridiales	NA	NA	NA	20.969	4.515	0.998	4.52393	6e-06	0
Otu142	1.61	1.576	-0.034	1.64104	36.377	0	0	Bacteria	Firmicutes	Clostridia	Clostridiales	Lachnospiraceae	NA	NA	27.392	4.454	1.067	4.17591	3e-05	0
Otu100	1.613	1.845	0.232	1.85159	28.5054	0	0	Bacteria	Firmicutes	Clostridia	Clostridiales	Lachnospiraceae	NA	NA	195.076	7.026	1.224	5.73995	0	0
Otu140	1.721	1.788	0.066	1.88904	48.1725	0	0	Bacteria	Firmicutes	Clostridia	Clostridiales	Lachnospiraceae	NA	NA	48.864	5.585	0.712	7.84196	0	0
Otu8	1.721	1.761	0.04	2.84843	55.5684	0	0	Bacteria	Firmicutes	Clostridia	Clostridiales	Lachnospiraceae	NA	NA	1093.04	7.491	0.414	18.113	0	0
Otu16	1.747	1.872	0.125	2.36423	48.5855	0	0	Bacteria	Bacteroidetes	Bacteroidia	Bacteroidales	Bacteroidaceae	Bacteroides	NA	686.484	6.867	1.176	5.84014	0	0
Otu9	1.756	2.762	1.006	1.9531	99.6232	0	0	Bacteria	Firmicutes	Clostridia	Clostridiales	Lachnospiraceae	NA	NA	1165.1	11.487	1.417	8.10522	0	0
Otu57	1.771	2.497	0.726	1.70729	67.2582	0	0	Bacteria	Firmicutes	Clostridia	Clostridiales	Lachnospiraceae	NA	NA	213.807	9.539	1.417	6.7303	0	0
Otu490	1.842	2.017	0.176	1.8177	49.3875	0	0	Bacteria	Bacteroidetes	Bacteroidia	Bacteroidales	NA	NA	NA	46.453	7.135	0.769	9.28018	0	0
Otu170	1.885	2.393	0.507	1.44511	66.3132	0	0	Bacteria	Firmicutes	Clostridia	Clostridiales	Lachnospiraceae	NA	NA	23.828	7.379	1.204	6.13001	0	0
Otu125	1.901	1.693	-0.208	1.8823	40.635	0	0	Bacteria	Firmicutes	Clostridia	Clostridiales	Lachnospiraceae	NA	NA	68.899	4.205	1.117	3.76501	0.000167	0
Otu144	1.914	1.614	-0.3	1.70622	40.4468	0	0	Bacteria	Firmicutes	Clostridia	Clostridiales	Lachnospiraceae	NA	NA	38.362	6.075	1.019	5.96182	0	0
Otu414	1.914	1.862	-0.053	1.42967	47.6271	0	0	Bacteria	Firmicutes	Clostridia	Clostridiales	Ruminococcaceae	NA	NA	11.194	6.107	0.86	7.10421	0	0
Otu69	1.972	2.015	0.043	2.19329	62.4897	0	0	Bacteria	Firmicutes	Clostridia	Clostridiales	Ruminococcaceae	Oscillibacter	NA	464.888	8.535	0.903	9.45063	0	0
Otu379	2.047	2.593	0.546	1.45451	77.3123	0	0	Bacteria	Bacteroidetes	Bacteroidia	Bacteroidales	Rikenellaceae	Alistipes	Alistipes_finegoldii	16.09	7.848	0.873	8.98692	0	0
Otu143	2.104	2.021	-0.084	1.9796	55.0011	0	0	Bacteria	Firmicutes	NA	NA	NA	NA	NA	67.276	4.307	1.097	3.92597	8.6e-05	0
Otu122	2.16	2.151	-0.009	2.05752	62.9956	0	0	Bacteria	Bacteroidetes	Bacteroidia	Bacteroidales	Rikenellaceae	Alistipes	Alistipes_finegoldii	195.688	6.677	1.092	6.11637	0	0
Otu477	2.196	2.056	-0.14	1.1849	57.524	0	0	Bacteria	Cyanobacteria/Chloroplast	Chloroplast	NA	Chloroplast	Streptophyta	NA	10.674	6.74	1.322	5.09849	0	0
Otu267	2.262	2.709	0.447	1.25216	56.4107	0	0	Bacteria	Firmicutes	Clostridia	NA	NA	NA	NA	14.97	7.617	1.24	6.1421	0	0
Otu363	2.303	1.815	-0.488	1.32378	53.891	0	0	Bacteria	Firmicutes	Clostridia	Clostridiales	Lachnospiraceae	NA	NA	16.345	5.748	1.059	5.42621	0	0
Otu378	2.335	2.408	0.073	1.41652	74.8418	0	0	Bacteria	Bacteroidetes	Bacteroidia	Bacteroidales	Porphyromonadaceae	Parabacteroides	Parabacteroides_distasonis	11.031	7.035	0.836	8.4127	0	0
Otu410	2.377	2.371	-0.006	1.39748	74.1038	0	0	Bacteria	Bacteroidetes	Bacteroidia	Bacteroidales	Porphyromonadaceae	Parabacteroides	Parabacteroides_distasonis	11.526	7.06	0.883	7.99428	0	0
Otu372	2.395	2.57	0.175	1.49634	83.1011	0	0	Bacteria	Firmicutes	Clostridia	Clostridiales	Ruminococcaceae	NA	NA	16.883	7.762	0.77	10.0831	0	0
Otu105	2.403	2.253	-0.149	1.80422	54.5499	0	0	Bacteria	Firmicutes	Clostridia	Clostridiales	Ruminococcaceae	NA	NA	204.226	7.922	1.203	6.58433	0	0
Otu777	2.412	2.55	0.138	1.4773	82.4621	0	0	Bacteria	Bacteroidetes	Bacteroidia	Bacteroidales	Porphyromonadaceae	Parabacteroides	Parabacteroides_goldsteinii	16.242	7.642	0.877	8.71337	0	0
Otu388	2.478	2.607	0.128	1.45099	84.5451	0	0	Bacteria	Firmicutes	NA	NA	NA	NA	NA	13.932	7.559	0.827	9.14524	0	0
Otu271	2.542	2.529	-0.014	1.40451	83.282	0	0	Bacteria	Firmicutes	Clostridia	Clostridiales	NA	NA	NA	18.357	7.32	1.051	6.96547	0	0
Otu288	2.609	2.706	0.097	1.58434	93.9798	0	0	Bacteria	Bacteroidetes	Bacteroidia	Bacteroidales	Porphyromonadaceae	Parabacteroides	Parabacteroides_distasonis	27.084	8.367	0.828	10.1078	0	0
Otu360	2.624	2.518	-0.106	1.39547	75.2774	0	0	Bacteria	Firmicutes	Clostridia	Clostridiales	Ruminococcaceae	Oscillibacter	NA	22.286	7.784	1.144	6.80248	0	0
Otu266	2.633	2.824	0.19	1.44954	64.2245	0	0	Bacteria	NA	NA	NA	NA	NA	NA	25.315	8.322	1.024	8.12846	0	0
Otu213	2.65	2.667	0.017	1.58027	93.3925	0	0	Bacteria	Firmicutes	Clostridia	Clostridiales	Lachnospiraceae	Lachnospiracea_incertae_sedis	NA	22.875	7.79	0.858	9.07899	0	0
Otu338	2.651	2.346	-0.305	1.36826	79.6148	0	0	Bacteria	Firmicutes	Clostridia	Clostridiales	NA	NA	NA	14.952	7.421	1.109	6.69079	0	0
Otu197	2.671	2.684	0.013	1.61269	94.2477	0	0	Bacteria	Firmicutes	Clostridia	Clostridiales	NA	NA	NA	31.325	8.087	0.921	8.78044	0	0
Otu175	2.701	2.568	-0.133	1.72381	91.4292	0	0	Bacteria	Firmicutes	Clostridia	Clostridiales	Lachnospiraceae	NA	NA	46.834	8.354	0.935	8.93607	0	0
Otu196	2.733	2.646	-0.087	1.5823	93.9756	0	0	Bacteria	Firmicutes	Clostridia	NA	NA	NA	NA	25.706	7.994	0.811	9.85328	0	0
Otu136	2.838	2.835	-0.003	1.7007	106.201	0	0	Bacteria	Firmicutes	Clostridia	Clostridiales	Lachnospiraceae	Lachnospiracea_incertae_sedis	NA	53.611	8.975	0.859	10.4514	0	0
Otu304	2.865	2.925	0.059	1.56182	70.9482	0	0	Bacteria	Firmicutes	Clostridia	Clostridiales	Ruminococcaceae	Clostridium_IV	Clostridium_viride	42.28	8.938	0.994	8.99072	0	0
Otu165	2.967	2.835	-0.132	1.69694	108.385	0	0	Bacteria	Firmicutes	Clostridia	Clostridiales	Lachnospiraceae	NA	NA	51.822	8.867	0.935	9.47959	0	0
Otu135	3.029	2.921	-0.108	1.71883	111.867	0	0	Bacteria	Firmicutes	Clostridia	Clostridiales	Lachnospiraceae	Lachnospiracea_incertae_sedis	Eubacterium_ventriosum	60.543	9.371	0.93	10.0787	0	0
Otu118	3.088	2.806	-0.282	1.62619	71.6999	0	0	Bacteria	Firmicutes	Clostridia	Clostridiales	Lachnospiraceae	NA	NA	84.404	8.468	0.974	8.68992	0	0
Otu92	3.183	3.346	0.164	1.92384	142.041	0	0	Bacteria	Firmicutes	Clostridia	NA	NA	NA	NA	271.367	11.889	1.003	11.8492	0	0
Otu33	3.267	3.379	0.112	2.00618	145.626	0	0	Bacteria	Bacteroidetes	Bacteroidia	Bacteroidales	Bacteroidaceae	Bacteroides	Bacteroides_nordii	347.361	12.034	0.803	14.9952	0	0
Otu23	3.538	3.623	0.085	2.13105	169.131	0	0	Bacteria	Bacteroidetes	Bacteroidia	Bacteroidales	Porphyromonadaceae	Parabacteroides	Parabacteroides_goldsteinii	1289.06	14.011	0.87	16.1008	0	0
